# Supplementary material for: A novel miRNA analysis framework to analyze differential biological networks
Source: Sci Rep. 2017 Nov 3;7:14604. doi: 10.1038/s41598-017-14973-x (PMC5668248; doi:10.1038/s41598-017-14973-x)
Supplement: Supplementary file 2 [file 41598_2017_14973_MOESM2_ESM.xlsx]

## Sheet: JH_BP
Level	GO ID	GO Name	GO Type	Parents (ACC)	Parents (Name)	Nodescore	#Seqs	Sequence Names
1	GO:0008150	biological_process	Biological Process			4.05	6	Jcr4S05408_3372-5140, Jcr4S02905_17323-25623, Jcr4S05012_2832-6677, Jcr4S00523_50063-54921, Jcr4S03642_12559-14150, Jcr4S00378_39022-44098
2	GO:0008152	metabolic process	Biological Process	GO:0008150	biological_process	6.75	6	Jcr4S05408_3372-5140, Jcr4S02905_17323-25623, Jcr4S00523_50063-54921, Jcr4S05012_2832-6677, Jcr4S03642_12559-14150, Jcr4S00378_39022-44098
2	GO:0044699	single-organism process	Biological Process	GO:0008150	biological_process	0.57	3	Jcr4S05408_3372-5140, Jcr4S02905_17323-25623, Jcr4S00523_50063-54921
2	GO:0065007	biological regulation	Biological Process	GO:0008150	biological_process	0.02	1	Jcr4S00378_39022-44098
2	GO:0009987	cellular process	Biological Process	GO:0008150	biological_process	0.37	3	Jcr4S02905_17323-25623, Jcr4S00523_50063-54921, Jcr4S00378_39022-44098
2	GO:0050789	regulation of biological process	Biological Process	GO:0065007, GO:0008150	biological regulation, biological_process	0.03	1	Jcr4S00378_39022-44098
2	GO:0048518	positive regulation of biological process	Biological Process	GO:0050789, GO:0008150	regulation of biological process, biological_process	0.05	1	Jcr4S00378_39022-44098
3	GO:0044238	primary metabolic process	Biological Process	GO:0008152	metabolic process	0.42	3	Jcr4S02905_17323-25623, Jcr4S00523_50063-54921, Jcr4S00378_39022-44098
3	GO:0048522	positive regulation of cellular process	Biological Process	GO:0050794, GO:0009987, GO:0048518	regulation of cellular process, cellular process, positive regulation of biological process	0.03	1	Jcr4S00378_39022-44098
3	GO:0071704	organic substance metabolic process	Biological Process	GO:0008152	metabolic process	0.47	3	Jcr4S02905_17323-25623, Jcr4S00523_50063-54921, Jcr4S00378_39022-44098
3	GO:0006807	nitrogen compound metabolic process	Biological Process	GO:0008152	metabolic process	0.07	1	Jcr4S00378_39022-44098
3	GO:0019222	regulation of metabolic process	Biological Process	GO:0008152, GO:0050789	metabolic process, regulation of biological process	0.05	1	Jcr4S00378_39022-44098
3	GO:0044710	single-organism metabolic process	Biological Process	GO:0008152, GO:0044699	metabolic process, single-organism process	0.89	3	Jcr4S05408_3372-5140, Jcr4S02905_17323-25623, Jcr4S00523_50063-54921
3	GO:0009893	positive regulation of metabolic process	Biological Process	GO:0008152, GO:0048518, GO:0019222	metabolic process, positive regulation of biological process, regulation of metabolic process	0.08	1	Jcr4S00378_39022-44098
3	GO:0044763	single-organism cellular process	Biological Process	GO:0009987, GO:0044699	cellular process, single-organism process	0.35	2	Jcr4S02905_17323-25623, Jcr4S00523_50063-54921
3	GO:0050794	regulation of cellular process	Biological Process	GO:0009987, GO:0050789	cellular process, regulation of biological process	0.03	1	Jcr4S00378_39022-44098
3	GO:0044237	cellular metabolic process	Biological Process	GO:0009987, GO:0008152	cellular process, metabolic process	0.61	3	Jcr4S02905_17323-25623, Jcr4S00523_50063-54921, Jcr4S00378_39022-44098
3	GO:0009058	biosynthetic process	Biological Process	GO:0008152	metabolic process	0.48	2	Jcr4S00523_50063-54921, Jcr4S00378_39022-44098
4	GO:0006629	lipid metabolic process	Biological Process	GO:0044238, GO:0044710, GO:0071704	primary metabolic process, single-organism metabolic process, organic substance metabolic process	0.49	2	Jcr4S02905_17323-25623, Jcr4S00523_50063-54921
4	GO:0051173	positive regulation of nitrogen compound metabolic process	Biological Process	GO:0006807, GO:0009893, GO:0051171	nitrogen compound metabolic process, positive regulation of metabolic process, regulation of nitrogen compound metabolic process	0.03	1	Jcr4S00378_39022-44098
4	GO:0009891	positive regulation of biosynthetic process	Biological Process	GO:0009893, GO:0009889, GO:0009058	positive regulation of metabolic process, regulation of biosynthetic process, biosynthetic process	0.05	1	Jcr4S00378_39022-44098
4	GO:0031325	positive regulation of cellular metabolic process	Biological Process	GO:0044237, GO:0009893, GO:0031323, GO:0048522	cellular metabolic process, positive regulation of metabolic process, regulation of cellular metabolic process, positive regulation of cellular process	0.05	1	Jcr4S00378_39022-44098
4	GO:0043170	macromolecule metabolic process	Biological Process	GO:0071704	organic substance metabolic process	0.21	1	Jcr4S00378_39022-44098
4	GO:0051171	regulation of nitrogen compound metabolic process	Biological Process	GO:0006807, GO:0019222	nitrogen compound metabolic process, regulation of metabolic process	0.02	1	Jcr4S00378_39022-44098
4	GO:0060255	regulation of macromolecule metabolic process	Biological Process	GO:0043170, GO:0019222	macromolecule metabolic process, regulation of metabolic process	0.08	1	Jcr4S00378_39022-44098
4	GO:0044711	single-organism biosynthetic process	Biological Process	GO:0044710, GO:0009058	single-organism metabolic process, biosynthetic process	0.36	1	Jcr4S00523_50063-54921
4	GO:0010604	positive regulation of macromolecule metabolic process	Biological Process	GO:0043170, GO:0009893, GO:0060255	macromolecule metabolic process, positive regulation of metabolic process, regulation of macromolecule metabolic process	0.13	1	Jcr4S00378_39022-44098
4	GO:0044260	cellular macromolecule metabolic process	Biological Process	GO:0044237, GO:0043170	cellular metabolic process, macromolecule metabolic process	0.21	1	Jcr4S00378_39022-44098
4	GO:0009889	regulation of biosynthetic process	Biological Process	GO:0019222, GO:0009058	regulation of metabolic process, biosynthetic process	0.05	1	Jcr4S00378_39022-44098
4	GO:0006793	phosphorus metabolic process	Biological Process	GO:0044237	cellular metabolic process	0.13	1	Jcr4S02905_17323-25623
4	GO:0044249	cellular biosynthetic process	Biological Process	GO:0044237, GO:0009058	cellular metabolic process, biosynthetic process	0.81	2	Jcr4S00523_50063-54921, Jcr4S00378_39022-44098
4	GO:0006725	cellular aromatic compound metabolic process	Biological Process	GO:0044237	cellular metabolic process	0.12	1	Jcr4S00378_39022-44098
4	GO:0006139	nucleobase-containing compound metabolic process	Biological Process	GO:0046483, GO:0044238, GO:0034641, GO:0006725, GO:1901360	heterocycle metabolic process, primary metabolic process, cellular nitrogen compound metabolic process, cellular aromatic compound metabolic process, organic cyclic compound metabolic process	0.21	1	Jcr4S00378_39022-44098
4	GO:0055114	oxidation-reduction process	Biological Process	GO:0044710	single-organism metabolic process	1	1	Jcr4S05408_3372-5140
4	GO:1901360	organic cyclic compound metabolic process	Biological Process	GO:0071704	organic substance metabolic process	0.12	1	Jcr4S00378_39022-44098
4	GO:0019637	organophosphate metabolic process	Biological Process	GO:0006793, GO:0071704	phosphorus metabolic process, organic substance metabolic process	0.22	1	Jcr4S02905_17323-25623
4	GO:1901576	organic substance biosynthetic process	Biological Process	GO:0009058, GO:0071704	biosynthetic process, organic substance metabolic process	0.57	2	Jcr4S00523_50063-54921, Jcr4S00378_39022-44098
4	GO:0031323	regulation of cellular metabolic process	Biological Process	GO:0050794, GO:0044237, GO:0019222	regulation of cellular process, cellular metabolic process, regulation of metabolic process	0.05	1	Jcr4S00378_39022-44098
4	GO:0034641	cellular nitrogen compound metabolic process	Biological Process	GO:0006807, GO:0044237	nitrogen compound metabolic process, cellular metabolic process	0.12	1	Jcr4S00378_39022-44098
4	GO:0080090	regulation of primary metabolic process	Biological Process	GO:0019222, GO:0044238	regulation of metabolic process, primary metabolic process	0.02	1	Jcr4S00378_39022-44098
4	GO:0046483	heterocycle metabolic process	Biological Process	GO:0044237	cellular metabolic process	0.12	1	Jcr4S00378_39022-44098
4	GO:0044255	cellular lipid metabolic process	Biological Process	GO:0044237, GO:0006629, GO:0044763	cellular metabolic process, lipid metabolic process, single-organism cellular process	0.58	2	Jcr4S02905_17323-25623, Jcr4S00523_50063-54921
5	GO:0008610	lipid biosynthetic process	Biological Process	GO:1901576, GO:0006629, GO:0044711	organic substance biosynthetic process, lipid metabolic process, single-organism biosynthetic process	0.6	1	Jcr4S00523_50063-54921
5	GO:0031326	regulation of cellular biosynthetic process	Biological Process	GO:0044249, GO:0031323, GO:0009889	cellular biosynthetic process, regulation of cellular metabolic process, regulation of biosynthetic process	0.08	1	Jcr4S00378_39022-44098
5	GO:0010468	regulation of gene expression	Biological Process	GO:0060255, GO:0010467	regulation of macromolecule metabolic process, gene expression	0.13	1	Jcr4S00378_39022-44098
5	GO:0031328	positive regulation of cellular biosynthetic process	Biological Process	GO:0031325, GO:0031326, GO:0044249, GO:0009891	positive regulation of cellular metabolic process, regulation of cellular biosynthetic process, cellular biosynthetic process, positive regulation of biosynthetic process	0.08	1	Jcr4S00378_39022-44098
5	GO:0034654	nucleobase-containing compound biosynthetic process	Biological Process	GO:0019438, GO:1901362, GO:0006139, GO:0044271, GO:0018130	aromatic compound biosynthetic process, organic cyclic compound biosynthetic process, nucleobase-containing compound metabolic process, cellular nitrogen compound biosynthetic process, heterocycle biosynthetic process	0.35	1	Jcr4S00378_39022-44098
5	GO:0034645	cellular macromolecule biosynthetic process	Biological Process	GO:0044249, GO:0009059, GO:0044260	cellular biosynthetic process, macromolecule biosynthetic process, cellular macromolecule metabolic process	0.35	1	Jcr4S00378_39022-44098
5	GO:0008299	isoprenoid biosynthetic process	Biological Process	GO:0006720, GO:0008610, GO:0044249	isoprenoid metabolic process, lipid biosynthetic process, cellular biosynthetic process	1	1	Jcr4S00523_50063-54921
5	GO:0051252	regulation of RNA metabolic process	Biological Process	GO:0016070, GO:0019219, GO:0060255	RNA metabolic process, regulation of nucleobase-containing compound metabolic process, regulation of macromolecule metabolic process	0.05	1	Jcr4S00378_39022-44098
5	GO:0010628	positive regulation of gene expression	Biological Process	GO:0010468, GO:0010604, GO:0010467	regulation of gene expression, positive regulation of macromolecule metabolic process, gene expression	0.22	1	Jcr4S00378_39022-44098
5	GO:0046486	glycerolipid metabolic process	Biological Process	GO:0044255	cellular lipid metabolic process	0.36	1	Jcr4S02905_17323-25623
5	GO:0006796	phosphate-containing compound metabolic process	Biological Process	GO:0006793	phosphorus metabolic process	0.22	1	Jcr4S02905_17323-25623
5	GO:0018130	heterocycle biosynthetic process	Biological Process	GO:0046483, GO:0044249	heterocycle metabolic process, cellular biosynthetic process	0.21	1	Jcr4S00378_39022-44098
5	GO:0010556	regulation of macromolecule biosynthetic process	Biological Process	GO:0009059, GO:0060255, GO:0009889	macromolecule biosynthetic process, regulation of macromolecule metabolic process, regulation of biosynthetic process	0.08	1	Jcr4S00378_39022-44098
5	GO:1901362	organic cyclic compound biosynthetic process	Biological Process	GO:1901576, GO:1901360	organic substance biosynthetic process, organic cyclic compound metabolic process	0.21	1	Jcr4S00378_39022-44098
5	GO:0006720	isoprenoid metabolic process	Biological Process	GO:0044255	cellular lipid metabolic process	0.6	1	Jcr4S00523_50063-54921
5	GO:0044271	cellular nitrogen compound biosynthetic process	Biological Process	GO:0044249, GO:0034641	cellular biosynthetic process, cellular nitrogen compound metabolic process	0.21	1	Jcr4S00378_39022-44098
5	GO:0045935	positive regulation of nucleobase-containing compound metabolic process	Biological Process	GO:0006139, GO:0031325, GO:0019219, GO:0051173	nucleobase-containing compound metabolic process, positive regulation of cellular metabolic process, regulation of nucleobase-containing compound metabolic process, positive regulation of nitrogen compound metabolic process	0.05	1	Jcr4S00378_39022-44098
5	GO:0090304	nucleic acid metabolic process	Biological Process	GO:0006139, GO:0043170	nucleobase-containing compound metabolic process, macromolecule metabolic process	0.21	1	Jcr4S00378_39022-44098
5	GO:0009059	macromolecule biosynthetic process	Biological Process	GO:1901576, GO:0043170	organic substance biosynthetic process, macromolecule metabolic process	0.35	1	Jcr4S00378_39022-44098
5	GO:0006644	phospholipid metabolic process	Biological Process	GO:0019637, GO:0006796, GO:0044255	organophosphate metabolic process, phosphate-containing compound metabolic process, cellular lipid metabolic process	0.36	1	Jcr4S02905_17323-25623
5	GO:0010467	gene expression	Biological Process	GO:0043170	macromolecule metabolic process	0.35	1	Jcr4S00378_39022-44098
5	GO:0019438	aromatic compound biosynthetic process	Biological Process	GO:0044249, GO:0006725	cellular biosynthetic process, cellular aromatic compound metabolic process	0.21	1	Jcr4S00378_39022-44098
5	GO:0051254	positive regulation of RNA metabolic process	Biological Process	GO:0045935, GO:0051252, GO:0016070, GO:0010604	positive regulation of nucleobase-containing compound metabolic process, regulation of RNA metabolic process, RNA metabolic process, positive regulation of macromolecule metabolic process	0.08	1	Jcr4S00378_39022-44098
5	GO:0016070	RNA metabolic process	Biological Process	GO:0090304, GO:0044260	nucleic acid metabolic process, cellular macromolecule metabolic process	0.35	1	Jcr4S00378_39022-44098
5	GO:0019219	regulation of nucleobase-containing compound metabolic process	Biological Process	GO:0006139, GO:0051171, GO:0031323, GO:0080090	nucleobase-containing compound metabolic process, regulation of nitrogen compound metabolic process, regulation of cellular metabolic process, regulation of primary metabolic process	0.03	1	Jcr4S00378_39022-44098
5	GO:0010557	positive regulation of macromolecule biosynthetic process	Biological Process	GO:0010556, GO:0009059, GO:0009891, GO:0010604	regulation of macromolecule biosynthetic process, macromolecule biosynthetic process, positive regulation of biosynthetic process, positive regulation of macromolecule metabolic process	0.08	1	Jcr4S00378_39022-44098
6	GO:0045893	positive regulation of transcription, DNA-templated	Biological Process	GO:1903508, GO:0010628, GO:0006355, GO:0006351	positive regulation of nucleic acid-templated transcription, positive regulation of gene expression, regulation of transcription, DNA-templated, transcription, DNA-templated	0.36	1	Jcr4S00378_39022-44098
6	GO:0006351	transcription, DNA-templated	Biological Process	GO:0097659, GO:0010467, GO:0034645	nucleic acid-templated transcription, gene expression, cellular macromolecule biosynthetic process	0.58	1	Jcr4S00378_39022-44098
6	GO:0006355	regulation of transcription, DNA-templated	Biological Process	GO:2000112, GO:0010468, GO:1903506, GO:0006351	regulation of cellular macromolecule biosynthetic process, regulation of gene expression, regulation of nucleic acid-templated transcription, transcription, DNA-templated	0.22	1	Jcr4S00378_39022-44098
6	GO:0006650	glycerophospholipid metabolic process	Biological Process	GO:0046486, GO:0006644	glycerolipid metabolic process, phospholipid metabolic process	0.6	1	Jcr4S02905_17323-25623
6	GO:0032774	RNA biosynthetic process	Biological Process	GO:0016070, GO:0009059, GO:0034654	RNA metabolic process, macromolecule biosynthetic process, nucleobase-containing compound biosynthetic process	0.58	1	Jcr4S00378_39022-44098
6	GO:2001141	regulation of RNA biosynthetic process	Biological Process	GO:0010556, GO:0051252, GO:0032774, GO:0031326	regulation of macromolecule biosynthetic process, regulation of RNA metabolic process, RNA biosynthetic process, regulation of cellular biosynthetic process	0.08	1	Jcr4S00378_39022-44098
6	GO:1902680	positive regulation of RNA biosynthetic process	Biological Process	GO:0032774, GO:0051254, GO:2001141, GO:0010557, GO:0031328	RNA biosynthetic process, positive regulation of RNA metabolic process, regulation of RNA biosynthetic process, positive regulation of macromolecule biosynthetic process, positive regulation of cellular biosynthetic process	0.13	1	Jcr4S00378_39022-44098
6	GO:2000112	regulation of cellular macromolecule biosynthetic process	Biological Process	GO:0010556, GO:0031326, GO:0034645	regulation of macromolecule biosynthetic process, regulation of cellular biosynthetic process, cellular macromolecule biosynthetic process	0.13	1	Jcr4S00378_39022-44098
7	GO:0006352	DNA-templated transcription, initiation	Biological Process	GO:0032774, GO:0006351	RNA biosynthetic process, transcription, DNA-templated	0.6	1	Jcr4S00378_39022-44098
7	GO:1903508	positive regulation of nucleic acid-templated transcription	Biological Process	GO:1902680, GO:0097659, GO:1903506	positive regulation of RNA biosynthetic process, nucleic acid-templated transcription, regulation of nucleic acid-templated transcription	0.22	1	Jcr4S00378_39022-44098
7	GO:0006366	transcription from RNA polymerase II promoter	Biological Process	GO:0006351	transcription, DNA-templated	0.96	1	Jcr4S00378_39022-44098
7	GO:0045944	positive regulation of transcription from RNA polymerase II promoter	Biological Process	GO:0006357, GO:0006366, GO:0045893	regulation of transcription from RNA polymerase II promoter, transcription from RNA polymerase II promoter, positive regulation of transcription, DNA-templated	0.6	1	Jcr4S00378_39022-44098
7	GO:0006357	regulation of transcription from RNA polymerase II promoter	Biological Process	GO:0006366, GO:0006355	transcription from RNA polymerase II promoter, regulation of transcription, DNA-templated	0.36	1	Jcr4S00378_39022-44098
7	GO:0006354	DNA-templated transcription, elongation	Biological Process	GO:0032774, GO:0006351	RNA biosynthetic process, transcription, DNA-templated	0.36	1	Jcr4S00378_39022-44098
7	GO:0032784	regulation of DNA-templated transcription, elongation	Biological Process	GO:0006354, GO:0006355	DNA-templated transcription, elongation, regulation of transcription, DNA-templated	0.36	1	Jcr4S00378_39022-44098
7	GO:0097659	nucleic acid-templated transcription	Biological Process	GO:0032774	RNA biosynthetic process	0.35	1	Jcr4S00378_39022-44098
7	GO:0032786	positive regulation of DNA-templated transcription, elongation	Biological Process	GO:0006354, GO:0045893, GO:0032784	DNA-templated transcription, elongation, positive regulation of transcription, DNA-templated, regulation of DNA-templated transcription, elongation	0.6	1	Jcr4S00378_39022-44098
7	GO:1903506	regulation of nucleic acid-templated transcription	Biological Process	GO:0097659, GO:2001141	nucleic acid-templated transcription, regulation of RNA biosynthetic process	0.13	1	Jcr4S00378_39022-44098
7	GO:0046488	phosphatidylinositol metabolic process	Biological Process	GO:0006650	glycerophospholipid metabolic process	1	1	Jcr4S02905_17323-25623
8	GO:0006368	transcription elongation from RNA polymerase II promoter	Biological Process	GO:0006354, GO:0006366	DNA-templated transcription, elongation, transcription from RNA polymerase II promoter	0.6	1	Jcr4S00378_39022-44098
8	GO:0032968	positive regulation of transcription elongation from RNA polymerase II promoter	Biological Process	GO:0032786, GO:0034243, GO:0045944, GO:0006368	positive regulation of DNA-templated transcription, elongation, regulation of transcription elongation from RNA polymerase II promoter, positive regulation of transcription from RNA polymerase II promoter, transcription elongation from RNA polymerase II promoter	1	1	Jcr4S00378_39022-44098
8	GO:0006367	transcription initiation from RNA polymerase II promoter	Biological Process	GO:0006352, GO:0006366	DNA-templated transcription, initiation, transcription from RNA polymerase II promoter	1	1	Jcr4S00378_39022-44098
8	GO:0034243	regulation of transcription elongation from RNA polymerase II promoter	Biological Process	GO:0006357, GO:0006368, GO:0032784	regulation of transcription from RNA polymerase II promoter, transcription elongation from RNA polymerase II promoter, regulation of DNA-templated transcription, elongation	0.6	1	Jcr4S00378_39022-44098

## Sheet: JH_MF
Level	GO ID	GO Name	GO Type	Parents (ACC)	Parents (Name)	Nodescore	#Seqs	Sequence Names
1	GO:0003674	molecular_function	Molecular Function			6.88	9	Jcr4S05408_3372-5140, Jcr4S02905_17323-25623, Jcr4S00523_50063-54921, Jcr4S05012_2832-6677, Jcr4S03642_12559-14150, Jcr4S00378_39022-44098, Jcr4S00285_20478-26779, Jcr4S01269_18920-19769, Jcr4S09725_4407-9463
2	GO:0003824	catalytic activity	Molecular Function	GO:0003674	molecular_function	9.28	7	Jcr4S05408_3372-5140, Jcr4S02905_17323-25623, Jcr4S00523_50063-54921, Jcr4S05012_2832-6677, Jcr4S03642_12559-14150, Jcr4S00378_39022-44098, Jcr4S01269_18920-19769
2	GO:0005488	binding	Molecular Function	GO:0003674	molecular_function	2.19	4	Jcr4S05408_3372-5140, Jcr4S00378_39022-44098, Jcr4S00285_20478-26779, Jcr4S09725_4407-9463
3	GO:0036094	small molecule binding	Molecular Function	GO:0005488	binding	0.6	1	Jcr4S09725_4407-9463
3	GO:0016740	transferase activity	Molecular Function	GO:0003824	catalytic activity	3.19	5	Jcr4S02905_17323-25623, Jcr4S00523_50063-54921, Jcr4S05012_2832-6677, Jcr4S03642_12559-14150, Jcr4S01269_18920-19769
3	GO:0016491	oxidoreductase activity	Molecular Function	GO:0003824	catalytic activity	0.6	1	Jcr4S05408_3372-5140
3	GO:0097159	organic cyclic compound binding	Molecular Function	GO:0005488	binding	2.28	3	Jcr4S05408_3372-5140, Jcr4S00378_39022-44098, Jcr4S09725_4407-9463
3	GO:0005515	protein binding	Molecular Function	GO:0005488	binding	1	1	Jcr4S00285_20478-26779
3	GO:1901363	heterocyclic compound binding	Molecular Function	GO:0005488	binding	2.28	3	Jcr4S05408_3372-5140, Jcr4S00378_39022-44098, Jcr4S09725_4407-9463
3	GO:0043167	ion binding	Molecular Function	GO:0005488	binding	0.13	1	Jcr4S05408_3372-5140
4	GO:0000166	nucleotide binding	Molecular Function	GO:0036094, GO:1901265	small molecule binding, nucleoside phosphate binding	1	1	Jcr4S09725_4407-9463
4	GO:1901265	nucleoside phosphate binding	Molecular Function	GO:0097159, GO:1901363	organic cyclic compound binding, heterocyclic compound binding	0.6	1	Jcr4S09725_4407-9463
4	GO:0046906	tetrapyrrole binding	Molecular Function	GO:0097159, GO:1901363	organic cyclic compound binding, heterocyclic compound binding	0.6	1	Jcr4S05408_3372-5140
4	GO:0003676	nucleic acid binding	Molecular Function	GO:0097159, GO:1901363	organic cyclic compound binding, heterocyclic compound binding	2.6	2	Jcr4S00378_39022-44098, Jcr4S09725_4407-9463
4	GO:0016746	transferase activity, transferring acyl groups	Molecular Function	GO:0016740	transferase activity	3.96	3	Jcr4S00523_50063-54921, Jcr4S05012_2832-6677, Jcr4S03642_12559-14150
4	GO:0043169	cation binding	Molecular Function	GO:0043167	ion binding	0.22	1	Jcr4S05408_3372-5140
4	GO:0016705	oxidoreductase activity, acting on paired donors, with incorporation or reduction of molecular oxygen	Molecular Function	GO:0016491	oxidoreductase activity	1	1	Jcr4S05408_3372-5140
4	GO:0016765	transferase activity, transferring alkyl or aryl (other than methyl) groups	Molecular Function	GO:0016740	transferase activity	1	1	Jcr4S01269_18920-19769
4	GO:0016772	transferase activity, transferring phosphorus-containing groups	Molecular Function	GO:0016740	transferase activity	0.36	1	Jcr4S02905_17323-25623
5	GO:0016773	phosphotransferase activity, alcohol group as acceptor	Molecular Function	GO:0016772	transferase activity, transferring phosphorus-containing groups	0.6	1	Jcr4S02905_17323-25623
5	GO:0016301	kinase activity	Molecular Function	GO:0016772	transferase activity, transferring phosphorus-containing groups	0.6	1	Jcr4S02905_17323-25623
5	GO:0020037	heme binding	Molecular Function	GO:0046906	tetrapyrrole binding	1	1	Jcr4S05408_3372-5140
5	GO:0003677	DNA binding	Molecular Function	GO:0003676	nucleic acid binding	1	1	Jcr4S00378_39022-44098
5	GO:0046912	transferase activity, transferring acyl groups, acyl groups converted into alkyl on transfer	Molecular Function	GO:0016746	transferase activity, transferring acyl groups	0.6	1	Jcr4S00523_50063-54921
5	GO:0046872	metal ion binding	Molecular Function	GO:0043169	cation binding	0.36	1	Jcr4S05408_3372-5140
5	GO:0016747	transferase activity, transferring acyl groups other than amino-acyl groups	Molecular Function	GO:0016746	transferase activity, transferring acyl groups	1	1	Jcr4S05012_2832-6677
6	GO:0016307	phosphatidylinositol phosphate kinase activity	Molecular Function	GO:0016773, GO:0016301	phosphotransferase activity, alcohol group as acceptor, kinase activity	1	1	Jcr4S02905_17323-25623
6	GO:0004421	hydroxymethylglutaryl-CoA synthase activity	Molecular Function	GO:0046912	transferase activity, transferring acyl groups, acyl groups converted into alkyl on transfer	1	1	Jcr4S00523_50063-54921
6	GO:0046914	transition metal ion binding	Molecular Function	GO:0046872	metal ion binding	0.6	1	Jcr4S05408_3372-5140
7	GO:0005506	iron ion binding	Molecular Function	GO:0046914	transition metal ion binding	1	1	Jcr4S05408_3372-5140

## Sheet: JH_CC
Level	GO ID	GO Name	GO Type	Parents (ACC)	Parents (Name)	Nodescore	#Seqs	Sequence Names
1	GO:0005575	cellular_component	Cellular Component			0.13	1	Jcr4S00378_39022-44098
2	GO:0043226	organelle	Cellular Component	GO:0005575	cellular_component	0.22	1	Jcr4S00378_39022-44098
2	GO:0005623	cell	Cellular Component	GO:0005575	cellular_component	0.08	1	Jcr4S00378_39022-44098
2	GO:0044464	cell part	Cellular Component	GO:0005575, GO:0005623	cellular_component, cell	0.13	1	Jcr4S00378_39022-44098
3	GO:0043229	intracellular organelle	Cellular Component	GO:0044424, GO:0043226, GO:0005622	intracellular part, organelle, intracellular	0.36	1	Jcr4S00378_39022-44098
3	GO:0044424	intracellular part	Cellular Component	GO:0005622, GO:0044464	intracellular, cell part	0.22	1	Jcr4S00378_39022-44098
3	GO:0043227	membrane-bounded organelle	Cellular Component	GO:0043226	organelle	0.36	1	Jcr4S00378_39022-44098
3	GO:0005622	intracellular	Cellular Component	GO:0044464	cell part	0.22	1	Jcr4S00378_39022-44098
4	GO:0043231	intracellular membrane-bounded organelle	Cellular Component	GO:0043229, GO:0043227	intracellular organelle, membrane-bounded organelle	0.6	1	Jcr4S00378_39022-44098
5	GO:0005634	nucleus	Cellular Component	GO:0043231	intracellular membrane-bounded organelle	1	1	Jcr4S00378_39022-44098

## Sheet: JV_BP
Level	GO ID	GO Name	GO Type	Parents (ACC)	Parents (Name)	Nodescore	#Seqs	Sequence Names
1	GO:0008150	biological_process	Biological Process			7.79	10	Jcr4S00612_11085-13589, Jcr4S00651_14149-18457, Jcr4S02905_17323-25623, Jcr4S00017_51242-61474, Jcr4S00378_39022-44098, Jcr4S26530_7532-8735, Jcr4S00132_42605-45507, Jcr4S00624_4627-7544, Jcr4S01942_15938-24811, Jcr4S04072_13548-15733
2	GO:0048518	positive regulation of biological process	Biological Process	GO:0050789, GO:0008150	regulation of biological process, biological_process	0.05	1	Jcr4S00378_39022-44098
2	GO:0008152	metabolic process	Biological Process	GO:0008150	biological_process	12.62	10	Jcr4S00612_11085-13589, Jcr4S00651_14149-18457, Jcr4S02905_17323-25623, Jcr4S00017_51242-61474, Jcr4S00378_39022-44098, Jcr4S26530_7532-8735, Jcr4S00132_42605-45507, Jcr4S00624_4627-7544, Jcr4S01942_15938-24811, Jcr4S04072_13548-15733
2	GO:0044699	single-organism process	Biological Process	GO:0008150	biological_process	2.03	6	Jcr4S00651_14149-18457, Jcr4S02905_17323-25623, Jcr4S00017_51242-61474, Jcr4S26530_7532-8735, Jcr4S00624_4627-7544, Jcr4S01942_15938-24811
2	GO:0009987	cellular process	Biological Process	GO:0008150	biological_process	0.52	6	Jcr4S00612_11085-13589, Jcr4S02905_17323-25623, Jcr4S00378_39022-44098, Jcr4S00624_4627-7544, Jcr4S01942_15938-24811, Jcr4S04072_13548-15733
2	GO:0050789	regulation of biological process	Biological Process	GO:0065007, GO:0008150	biological regulation, biological_process	0.03	1	Jcr4S00378_39022-44098
2	GO:0065007	biological regulation	Biological Process	GO:0008150	biological_process	0.02	1	Jcr4S00378_39022-44098
2	GO:0050896	response to stimulus	Biological Process	GO:0008150	biological_process	0.36	1	Jcr4S26530_7532-8735
3	GO:0050794	regulation of cellular process	Biological Process	GO:0009987, GO:0050789	cellular process, regulation of biological process	0.03	1	Jcr4S00378_39022-44098
3	GO:0009893	positive regulation of metabolic process	Biological Process	GO:0008152, GO:0019222, GO:0048518	metabolic process, regulation of metabolic process, positive regulation of biological process	0.08	1	Jcr4S00378_39022-44098
3	GO:0009058	biosynthetic process	Biological Process	GO:0008152	metabolic process	0.56	3	Jcr4S00612_11085-13589, Jcr4S00378_39022-44098, Jcr4S00624_4627-7544
3	GO:0071704	organic substance metabolic process	Biological Process	GO:0008152	metabolic process	1.19	6	Jcr4S00612_11085-13589, Jcr4S02905_17323-25623, Jcr4S00378_39022-44098, Jcr4S00624_4627-7544, Jcr4S01942_15938-24811, Jcr4S04072_13548-15733
3	GO:0044710	single-organism metabolic process	Biological Process	GO:0008152, GO:0044699	metabolic process, single-organism process	3.29	6	Jcr4S00651_14149-18457, Jcr4S02905_17323-25623, Jcr4S00017_51242-61474, Jcr4S26530_7532-8735, Jcr4S00624_4627-7544, Jcr4S01942_15938-24811
3	GO:0044238	primary metabolic process	Biological Process	GO:0008152	metabolic process	1.11	6	Jcr4S00612_11085-13589, Jcr4S02905_17323-25623, Jcr4S00378_39022-44098, Jcr4S00624_4627-7544, Jcr4S01942_15938-24811, Jcr4S04072_13548-15733
3	GO:0006807	nitrogen compound metabolic process	Biological Process	GO:0008152	metabolic process	0.15	2	Jcr4S00612_11085-13589, Jcr4S00378_39022-44098
3	GO:0044763	single-organism cellular process	Biological Process	GO:0009987, GO:0044699	cellular process, single-organism process	0.39	3	Jcr4S02905_17323-25623, Jcr4S00624_4627-7544, Jcr4S01942_15938-24811
3	GO:0048522	positive regulation of cellular process	Biological Process	GO:0009987, GO:0050794, GO:0048518	cellular process, regulation of cellular process, positive regulation of biological process	0.03	1	Jcr4S00378_39022-44098
3	GO:0019222	regulation of metabolic process	Biological Process	GO:0008152, GO:0050789	metabolic process, regulation of biological process	0.05	1	Jcr4S00378_39022-44098
3	GO:0044237	cellular metabolic process	Biological Process	GO:0008152, GO:0009987	metabolic process, cellular process	0.81	6	Jcr4S00612_11085-13589, Jcr4S02905_17323-25623, Jcr4S00378_39022-44098, Jcr4S00624_4627-7544, Jcr4S01942_15938-24811, Jcr4S04072_13548-15733
3	GO:0006950	response to stress	Biological Process	GO:0050896	response to stimulus	0.6	1	Jcr4S26530_7532-8735
4	GO:0019538	protein metabolic process	Biological Process	GO:0043170, GO:0044238	macromolecule metabolic process, primary metabolic process	0.29	2	Jcr4S00612_11085-13589, Jcr4S04072_13548-15733
4	GO:0051171	regulation of nitrogen compound metabolic process	Biological Process	GO:0006807, GO:0019222	nitrogen compound metabolic process, regulation of metabolic process	0.02	1	Jcr4S00378_39022-44098
4	GO:0043170	macromolecule metabolic process	Biological Process	GO:0071704	organic substance metabolic process	0.47	3	Jcr4S00612_11085-13589, Jcr4S00378_39022-44098, Jcr4S04072_13548-15733
4	GO:0031325	positive regulation of cellular metabolic process	Biological Process	GO:0048522, GO:0031323, GO:0009893, GO:0044237	positive regulation of cellular process, regulation of cellular metabolic process, positive regulation of metabolic process, cellular metabolic process	0.05	1	Jcr4S00378_39022-44098
4	GO:0015980	energy derivation by oxidation of organic compounds	Biological Process	GO:0006091, GO:0044763, GO:0055114	generation of precursor metabolites and energy, single-organism cellular process, oxidation-reduction process	0.22	1	Jcr4S01942_15938-24811
4	GO:1901576	organic substance biosynthetic process	Biological Process	GO:0071704, GO:0009058	organic substance metabolic process, biosynthetic process	0.64	3	Jcr4S00612_11085-13589, Jcr4S00378_39022-44098, Jcr4S00624_4627-7544
4	GO:0006082	organic acid metabolic process	Biological Process	GO:0044281, GO:0071704, GO:0044763, GO:0044237	small molecule metabolic process, organic substance metabolic process, single-organism cellular process, cellular metabolic process	0.08	1	Jcr4S01942_15938-24811
4	GO:0006091	generation of precursor metabolites and energy	Biological Process	GO:0044237	cellular metabolic process	0.13	1	Jcr4S01942_15938-24811
4	GO:1901564	organonitrogen compound metabolic process	Biological Process	GO:0006807, GO:0071704	nitrogen compound metabolic process, organic substance metabolic process	0.13	1	Jcr4S00612_11085-13589
4	GO:0044711	single-organism biosynthetic process	Biological Process	GO:0044710, GO:0009058	single-organism metabolic process, biosynthetic process	0.22	1	Jcr4S00624_4627-7544
4	GO:0044249	cellular biosynthetic process	Biological Process	GO:0009058, GO:0044237	biosynthetic process, cellular metabolic process	0.93	3	Jcr4S00612_11085-13589, Jcr4S00378_39022-44098, Jcr4S00624_4627-7544
4	GO:0006099	tricarboxylic acid cycle	Biological Process	GO:0044238, GO:0006101, GO:0009060	primary metabolic process, citrate metabolic process, aerobic respiration	1	1	Jcr4S01942_15938-24811
4	GO:0009891	positive regulation of biosynthetic process	Biological Process	GO:0009889, GO:0009893, GO:0009058	regulation of biosynthetic process, positive regulation of metabolic process, biosynthetic process	0.05	1	Jcr4S00378_39022-44098
4	GO:0044281	small molecule metabolic process	Biological Process	GO:0044710	single-organism metabolic process	0.05	1	Jcr4S01942_15938-24811
4	GO:0080090	regulation of primary metabolic process	Biological Process	GO:0044238, GO:0019222	primary metabolic process, regulation of metabolic process	0.02	1	Jcr4S00378_39022-44098
4	GO:0006725	cellular aromatic compound metabolic process	Biological Process	GO:0044237	cellular metabolic process	0.12	1	Jcr4S00378_39022-44098
4	GO:0034641	cellular nitrogen compound metabolic process	Biological Process	GO:0006807, GO:0044237	nitrogen compound metabolic process, cellular metabolic process	0.2	2	Jcr4S00612_11085-13589, Jcr4S00378_39022-44098
4	GO:1901360	organic cyclic compound metabolic process	Biological Process	GO:0071704	organic substance metabolic process	0.12	1	Jcr4S00378_39022-44098
4	GO:0006139	nucleobase-containing compound metabolic process	Biological Process	GO:0044238, GO:0006725, GO:0034641, GO:0046483, GO:1901360	primary metabolic process, cellular aromatic compound metabolic process, cellular nitrogen compound metabolic process, heterocycle metabolic process, organic cyclic compound metabolic process	0.21	1	Jcr4S00378_39022-44098
4	GO:0060255	regulation of macromolecule metabolic process	Biological Process	GO:0043170, GO:0019222	macromolecule metabolic process, regulation of metabolic process	0.08	1	Jcr4S00378_39022-44098
4	GO:0031323	regulation of cellular metabolic process	Biological Process	GO:0019222, GO:0050794, GO:0044237	regulation of metabolic process, regulation of cellular process, cellular metabolic process	0.05	1	Jcr4S00378_39022-44098
4	GO:0019637	organophosphate metabolic process	Biological Process	GO:0006793, GO:0071704	phosphorus metabolic process, organic substance metabolic process	0.22	1	Jcr4S02905_17323-25623
4	GO:0051173	positive regulation of nitrogen compound metabolic process	Biological Process	GO:0006807, GO:0051171, GO:0009893	nitrogen compound metabolic process, regulation of nitrogen compound metabolic process, positive regulation of metabolic process	0.03	1	Jcr4S00378_39022-44098
4	GO:0006629	lipid metabolic process	Biological Process	GO:0044238, GO:0071704, GO:0044710	primary metabolic process, organic substance metabolic process, single-organism metabolic process	0.35	2	Jcr4S02905_17323-25623, Jcr4S00624_4627-7544
4	GO:0046483	heterocycle metabolic process	Biological Process	GO:0044237	cellular metabolic process	0.12	1	Jcr4S00378_39022-44098
4	GO:0015977	carbon fixation	Biological Process	GO:0071704, GO:0044710	organic substance metabolic process, single-organism metabolic process	1	1	Jcr4S01942_15938-24811
4	GO:0006793	phosphorus metabolic process	Biological Process	GO:0044237	cellular metabolic process	0.13	1	Jcr4S02905_17323-25623
4	GO:0009889	regulation of biosynthetic process	Biological Process	GO:0019222, GO:0009058	regulation of metabolic process, biosynthetic process	0.05	1	Jcr4S00378_39022-44098
4	GO:0044255	cellular lipid metabolic process	Biological Process	GO:0044763, GO:0006629, GO:0044237	single-organism cellular process, lipid metabolic process, cellular metabolic process	0.43	2	Jcr4S02905_17323-25623, Jcr4S00624_4627-7544
4	GO:0010604	positive regulation of macromolecule metabolic process	Biological Process	GO:0043170, GO:0060255, GO:0009893	macromolecule metabolic process, regulation of macromolecule metabolic process, positive regulation of metabolic process	0.13	1	Jcr4S00378_39022-44098
4	GO:0044260	cellular macromolecule metabolic process	Biological Process	GO:0043170, GO:0044237	macromolecule metabolic process, cellular metabolic process	0.65	3	Jcr4S00612_11085-13589, Jcr4S00378_39022-44098, Jcr4S04072_13548-15733
4	GO:0006979	response to oxidative stress	Biological Process	GO:0006950	response to stress	1	1	Jcr4S26530_7532-8735
4	GO:0055114	oxidation-reduction process	Biological Process	GO:0044710	single-organism metabolic process	4.13	4	Jcr4S00651_14149-18457, Jcr4S00017_51242-61474, Jcr4S26530_7532-8735, Jcr4S01942_15938-24811
5	GO:0043603	cellular amide metabolic process	Biological Process	GO:0034641	cellular nitrogen compound metabolic process	0.13	1	Jcr4S00612_11085-13589
5	GO:0006518	peptide metabolic process	Biological Process	GO:0043603, GO:1901564	cellular amide metabolic process, organonitrogen compound metabolic process	0.22	1	Jcr4S00612_11085-13589
5	GO:0043436	oxoacid metabolic process	Biological Process	GO:0006082	organic acid metabolic process	0.13	1	Jcr4S01942_15938-24811
5	GO:0006796	phosphate-containing compound metabolic process	Biological Process	GO:0006793	phosphorus metabolic process	0.22	1	Jcr4S02905_17323-25623
5	GO:0008610	lipid biosynthetic process	Biological Process	GO:0044711, GO:1901576, GO:0006629	single-organism biosynthetic process, organic substance biosynthetic process, lipid metabolic process	0.36	1	Jcr4S00624_4627-7544
5	GO:0046486	glycerolipid metabolic process	Biological Process	GO:0044255	cellular lipid metabolic process	0.36	1	Jcr4S02905_17323-25623
5	GO:0036211	protein modification process	Biological Process	GO:0019538, GO:0043412	protein metabolic process, macromolecule modification	0.13	1	Jcr4S04072_13548-15733
5	GO:0010557	positive regulation of macromolecule biosynthetic process	Biological Process	GO:0009891, GO:0010556, GO:0009059, GO:0010604	positive regulation of biosynthetic process, regulation of macromolecule biosynthetic process, macromolecule biosynthetic process, positive regulation of macromolecule metabolic process	0.08	1	Jcr4S00378_39022-44098
5	GO:0044271	cellular nitrogen compound biosynthetic process	Biological Process	GO:0044249, GO:0034641	cellular biosynthetic process, cellular nitrogen compound metabolic process	0.34	2	Jcr4S00612_11085-13589, Jcr4S00378_39022-44098
5	GO:1901566	organonitrogen compound biosynthetic process	Biological Process	GO:1901564, GO:1901576	organonitrogen compound metabolic process, organic substance biosynthetic process	0.22	1	Jcr4S00612_11085-13589
5	GO:0043412	macromolecule modification	Biological Process	GO:0043170	macromolecule metabolic process	0.08	1	Jcr4S04072_13548-15733
5	GO:0010467	gene expression	Biological Process	GO:0043170	macromolecule metabolic process	0.71	2	Jcr4S00612_11085-13589, Jcr4S00378_39022-44098
5	GO:0008299	isoprenoid biosynthetic process	Biological Process	GO:0006720, GO:0044249, GO:0008610	isoprenoid metabolic process, cellular biosynthetic process, lipid biosynthetic process	0.6	1	Jcr4S00624_4627-7544
5	GO:0016070	RNA metabolic process	Biological Process	GO:0044260, GO:0090304	cellular macromolecule metabolic process, nucleic acid metabolic process	0.35	1	Jcr4S00378_39022-44098
5	GO:0010628	positive regulation of gene expression	Biological Process	GO:0010468, GO:0010467, GO:0010604	regulation of gene expression, gene expression, positive regulation of macromolecule metabolic process	0.22	1	Jcr4S00378_39022-44098
5	GO:0019438	aromatic compound biosynthetic process	Biological Process	GO:0044249, GO:0006725	cellular biosynthetic process, cellular aromatic compound metabolic process	0.21	1	Jcr4S00378_39022-44098
5	GO:0051254	positive regulation of RNA metabolic process	Biological Process	GO:0045935, GO:0016070, GO:0051252, GO:0010604	positive regulation of nucleobase-containing compound metabolic process, RNA metabolic process, regulation of RNA metabolic process, positive regulation of macromolecule metabolic process	0.08	1	Jcr4S00378_39022-44098
5	GO:0019219	regulation of nucleobase-containing compound metabolic process	Biological Process	GO:0006139, GO:0080090, GO:0031323, GO:0051171	nucleobase-containing compound metabolic process, regulation of primary metabolic process, regulation of cellular metabolic process, regulation of nitrogen compound metabolic process	0.03	1	Jcr4S00378_39022-44098
5	GO:0006720	isoprenoid metabolic process	Biological Process	GO:0044255	cellular lipid metabolic process	0.36	1	Jcr4S00624_4627-7544
5	GO:0010468	regulation of gene expression	Biological Process	GO:0060255, GO:0010467	regulation of macromolecule metabolic process, gene expression	0.13	1	Jcr4S00378_39022-44098
5	GO:0045333	cellular respiration	Biological Process	GO:0015980	energy derivation by oxidation of organic compounds	0.36	1	Jcr4S01942_15938-24811
5	GO:0009059	macromolecule biosynthetic process	Biological Process	GO:0043170, GO:1901576	macromolecule metabolic process, organic substance biosynthetic process	0.71	2	Jcr4S00612_11085-13589, Jcr4S00378_39022-44098
5	GO:0006644	phospholipid metabolic process	Biological Process	GO:0006796, GO:0019637, GO:0044255	phosphate-containing compound metabolic process, organophosphate metabolic process, cellular lipid metabolic process	0.36	1	Jcr4S02905_17323-25623
5	GO:0045935	positive regulation of nucleobase-containing compound metabolic process	Biological Process	GO:0031325, GO:0006139, GO:0019219, GO:0051173	positive regulation of cellular metabolic process, nucleobase-containing compound metabolic process, regulation of nucleobase-containing compound metabolic process, positive regulation of nitrogen compound metabolic process	0.05	1	Jcr4S00378_39022-44098
5	GO:0018130	heterocycle biosynthetic process	Biological Process	GO:0044249, GO:0046483	cellular biosynthetic process, heterocycle metabolic process	0.21	1	Jcr4S00378_39022-44098
5	GO:0034645	cellular macromolecule biosynthetic process	Biological Process	GO:0044249, GO:0044260, GO:0009059	cellular biosynthetic process, cellular macromolecule metabolic process, macromolecule biosynthetic process	0.95	2	Jcr4S00612_11085-13589, Jcr4S00378_39022-44098
5	GO:0034654	nucleobase-containing compound biosynthetic process	Biological Process	GO:0006139, GO:0044271, GO:0018130, GO:1901362, GO:0019438	nucleobase-containing compound metabolic process, cellular nitrogen compound biosynthetic process, heterocycle biosynthetic process, organic cyclic compound biosynthetic process, aromatic compound biosynthetic process	0.35	1	Jcr4S00378_39022-44098
5	GO:0031328	positive regulation of cellular biosynthetic process	Biological Process	GO:0031326, GO:0031325, GO:0009891, GO:0044249	regulation of cellular biosynthetic process, positive regulation of cellular metabolic process, positive regulation of biosynthetic process, cellular biosynthetic process	0.08	1	Jcr4S00378_39022-44098
5	GO:0051252	regulation of RNA metabolic process	Biological Process	GO:0060255, GO:0016070, GO:0019219	regulation of macromolecule metabolic process, RNA metabolic process, regulation of nucleobase-containing compound metabolic process	0.05	1	Jcr4S00378_39022-44098
5	GO:0090304	nucleic acid metabolic process	Biological Process	GO:0043170, GO:0006139	macromolecule metabolic process, nucleobase-containing compound metabolic process	0.21	1	Jcr4S00378_39022-44098
5	GO:0044267	cellular protein metabolic process	Biological Process	GO:0019538, GO:0044260	protein metabolic process, cellular macromolecule metabolic process	0.49	2	Jcr4S00612_11085-13589, Jcr4S04072_13548-15733
5	GO:0031326	regulation of cellular biosynthetic process	Biological Process	GO:0009889, GO:0031323, GO:0044249	regulation of biosynthetic process, regulation of cellular metabolic process, cellular biosynthetic process	0.08	1	Jcr4S00378_39022-44098
5	GO:1901362	organic cyclic compound biosynthetic process	Biological Process	GO:1901576, GO:1901360	organic substance biosynthetic process, organic cyclic compound metabolic process	0.21	1	Jcr4S00378_39022-44098
5	GO:0010556	regulation of macromolecule biosynthetic process	Biological Process	GO:0060255, GO:0009889, GO:0009059	regulation of macromolecule metabolic process, regulation of biosynthetic process, macromolecule biosynthetic process	0.08	1	Jcr4S00378_39022-44098
6	GO:0019752	carboxylic acid metabolic process	Biological Process	GO:0043436	oxoacid metabolic process	0.22	1	Jcr4S01942_15938-24811
6	GO:2000112	regulation of cellular macromolecule biosynthetic process	Biological Process	GO:0031326, GO:0034645, GO:0010556	regulation of cellular biosynthetic process, cellular macromolecule biosynthetic process, regulation of macromolecule biosynthetic process	0.13	1	Jcr4S00378_39022-44098
6	GO:0032774	RNA biosynthetic process	Biological Process	GO:0034654, GO:0016070, GO:0009059	nucleobase-containing compound biosynthetic process, RNA metabolic process, macromolecule biosynthetic process	0.58	1	Jcr4S00378_39022-44098
6	GO:0043604	amide biosynthetic process	Biological Process	GO:0043603, GO:0044271	cellular amide metabolic process, cellular nitrogen compound biosynthetic process	0.22	1	Jcr4S00612_11085-13589
6	GO:0016114	terpenoid biosynthetic process	Biological Process	GO:0006721, GO:0008299	terpenoid metabolic process, isoprenoid biosynthetic process	1	1	Jcr4S00624_4627-7544
6	GO:0006355	regulation of transcription, DNA-templated	Biological Process	GO:0006351, GO:0010468, GO:1903506, GO:2000112	transcription, DNA-templated, regulation of gene expression, regulation of nucleic acid-templated transcription, regulation of cellular macromolecule biosynthetic process	0.22	1	Jcr4S00378_39022-44098
6	GO:0006721	terpenoid metabolic process	Biological Process	GO:0006720	isoprenoid metabolic process	0.6	1	Jcr4S00624_4627-7544
6	GO:0043043	peptide biosynthetic process	Biological Process	GO:0006518, GO:1901566, GO:0043604	peptide metabolic process, organonitrogen compound biosynthetic process, amide biosynthetic process	0.36	1	Jcr4S00612_11085-13589
6	GO:2001141	regulation of RNA biosynthetic process	Biological Process	GO:0031326, GO:0032774, GO:0051252, GO:0010556	regulation of cellular biosynthetic process, RNA biosynthetic process, regulation of RNA metabolic process, regulation of macromolecule biosynthetic process	0.08	1	Jcr4S00378_39022-44098
6	GO:0045893	positive regulation of transcription, DNA-templated	Biological Process	GO:0006351, GO:0010628, GO:0006355, GO:1903508	transcription, DNA-templated, positive regulation of gene expression, regulation of transcription, DNA-templated, positive regulation of nucleic acid-templated transcription	0.36	1	Jcr4S00378_39022-44098
6	GO:1902680	positive regulation of RNA biosynthetic process	Biological Process	GO:0010557, GO:0031328, GO:2001141, GO:0051254, GO:0032774	positive regulation of macromolecule biosynthetic process, positive regulation of cellular biosynthetic process, regulation of RNA biosynthetic process, positive regulation of RNA metabolic process, RNA biosynthetic process	0.13	1	Jcr4S00378_39022-44098
6	GO:0006464	cellular protein modification process	Biological Process	GO:0036211, GO:0044267	protein modification process, cellular protein metabolic process	0.22	1	Jcr4S04072_13548-15733
6	GO:0006351	transcription, DNA-templated	Biological Process	GO:0097659, GO:0034645, GO:0010467	nucleic acid-templated transcription, cellular macromolecule biosynthetic process, gene expression	0.58	1	Jcr4S00378_39022-44098
6	GO:0006650	glycerophospholipid metabolic process	Biological Process	GO:0006644, GO:0046486	phospholipid metabolic process, glycerolipid metabolic process	0.6	1	Jcr4S02905_17323-25623
6	GO:0009060	aerobic respiration	Biological Process	GO:0045333	cellular respiration	0.6	1	Jcr4S01942_15938-24811
6	GO:0006414	translational elongation	Biological Process	GO:0006412, GO:0034645	translation, cellular macromolecule biosynthetic process	1	1	Jcr4S00612_11085-13589
6	GO:0006412	translation	Biological Process	GO:0043043, GO:0034645, GO:0010467, GO:0044267	peptide biosynthetic process, cellular macromolecule biosynthetic process, gene expression, cellular protein metabolic process	0.6	1	Jcr4S00612_11085-13589
7	GO:0097659	nucleic acid-templated transcription	Biological Process	GO:0032774	RNA biosynthetic process	0.35	1	Jcr4S00378_39022-44098
7	GO:0032784	regulation of DNA-templated transcription, elongation	Biological Process	GO:0006355, GO:0006354	regulation of transcription, DNA-templated, DNA-templated transcription, elongation	0.36	1	Jcr4S00378_39022-44098
7	GO:0070647	protein modification by small protein conjugation or removal	Biological Process	GO:0006464	cellular protein modification process	0.36	1	Jcr4S04072_13548-15733
7	GO:0006354	DNA-templated transcription, elongation	Biological Process	GO:0006351, GO:0032774	transcription, DNA-templated, RNA biosynthetic process	0.36	1	Jcr4S00378_39022-44098
7	GO:0006357	regulation of transcription from RNA polymerase II promoter	Biological Process	GO:0006366, GO:0006355	transcription from RNA polymerase II promoter, regulation of transcription, DNA-templated	0.36	1	Jcr4S00378_39022-44098
7	GO:0006352	DNA-templated transcription, initiation	Biological Process	GO:0006351, GO:0032774	transcription, DNA-templated, RNA biosynthetic process	0.6	1	Jcr4S00378_39022-44098
7	GO:0006366	transcription from RNA polymerase II promoter	Biological Process	GO:0006351	transcription, DNA-templated	0.96	1	Jcr4S00378_39022-44098
7	GO:0032786	positive regulation of DNA-templated transcription, elongation	Biological Process	GO:0045893, GO:0032784, GO:0006354	positive regulation of transcription, DNA-templated, regulation of DNA-templated transcription, elongation, DNA-templated transcription, elongation	0.6	1	Jcr4S00378_39022-44098
7	GO:1903506	regulation of nucleic acid-templated transcription	Biological Process	GO:0097659, GO:2001141	nucleic acid-templated transcription, regulation of RNA biosynthetic process	0.13	1	Jcr4S00378_39022-44098
7	GO:1903508	positive regulation of nucleic acid-templated transcription	Biological Process	GO:0097659, GO:1902680, GO:1903506	nucleic acid-templated transcription, positive regulation of RNA biosynthetic process, regulation of nucleic acid-templated transcription	0.22	1	Jcr4S00378_39022-44098
7	GO:0072350	tricarboxylic acid metabolic process	Biological Process	GO:0019752	carboxylic acid metabolic process	0.36	1	Jcr4S01942_15938-24811
7	GO:0045944	positive regulation of transcription from RNA polymerase II promoter	Biological Process	GO:0045893, GO:0006366, GO:0006357	positive regulation of transcription, DNA-templated, transcription from RNA polymerase II promoter, regulation of transcription from RNA polymerase II promoter	0.6	1	Jcr4S00378_39022-44098
7	GO:0046488	phosphatidylinositol metabolic process	Biological Process	GO:0006650	glycerophospholipid metabolic process	1	1	Jcr4S02905_17323-25623
8	GO:0006368	transcription elongation from RNA polymerase II promoter	Biological Process	GO:0006366, GO:0006354	transcription from RNA polymerase II promoter, DNA-templated transcription, elongation	0.6	1	Jcr4S00378_39022-44098
8	GO:0006367	transcription initiation from RNA polymerase II promoter	Biological Process	GO:0006366, GO:0006352	transcription from RNA polymerase II promoter, DNA-templated transcription, initiation	1	1	Jcr4S00378_39022-44098
8	GO:0032446	protein modification by small protein conjugation	Biological Process	GO:0070647	protein modification by small protein conjugation or removal	0.6	1	Jcr4S04072_13548-15733
8	GO:0032968	positive regulation of transcription elongation from RNA polymerase II promoter	Biological Process	GO:0045944, GO:0032786, GO:0034243, GO:0006368	positive regulation of transcription from RNA polymerase II promoter, positive regulation of DNA-templated transcription, elongation, regulation of transcription elongation from RNA polymerase II promoter, transcription elongation from RNA polymerase II promoter	1	1	Jcr4S00378_39022-44098
8	GO:0034243	regulation of transcription elongation from RNA polymerase II promoter	Biological Process	GO:0006357, GO:0032784, GO:0006368	regulation of transcription from RNA polymerase II promoter, regulation of DNA-templated transcription, elongation, transcription elongation from RNA polymerase II promoter	0.6	1	Jcr4S00378_39022-44098
8	GO:0006101	citrate metabolic process	Biological Process	GO:0072350	tricarboxylic acid metabolic process	0.6	1	Jcr4S01942_15938-24811
9	GO:0016567	protein ubiquitination	Biological Process	GO:0032446	protein modification by small protein conjugation	1	1	Jcr4S04072_13548-15733

## Sheet: JV_MF
Level	GO ID	GO Name	GO Type	Parents (ACC)	Parents (Name)	Nodescore	#Seqs	Sequence Names
1	GO:0003674	molecular_function	Molecular Function			10.92	14	Jcr4S00651_14149-18457, Jcr4S01038_29421-30768, Jcr4S00017_51242-61474, Jcr4S26530_7532-8735, Jcr4S00132_42605-45507, Jcr4S01134_21224-23585, Jcr4S01942_15938-24811, Jcr4S00612_11085-13589, Jcr4S02905_17323-25623, Jcr4S03737_13005-17504, Jcr4S00378_39022-44098, Jcr4S00624_4627-7544, Jcr4S19617_1433-8173, Jcr4S04072_13548-15733
2	GO:0016209	antioxidant activity	Molecular Function	GO:0003674	molecular_function	0.6	1	Jcr4S26530_7532-8735
2	GO:0005488	binding	Molecular Function	GO:0003674	molecular_function	1.9	6	Jcr4S00612_11085-13589, Jcr4S01038_29421-30768, Jcr4S00017_51242-61474, Jcr4S03737_13005-17504, Jcr4S26530_7532-8735, Jcr4S00378_39022-44098
2	GO:0003824	catalytic activity	Molecular Function	GO:0003674	molecular_function	15.91	12	Jcr4S00651_14149-18457, Jcr4S02905_17323-25623, Jcr4S03737_13005-17504, Jcr4S00017_51242-61474, Jcr4S26530_7532-8735, Jcr4S00378_39022-44098, Jcr4S00132_42605-45507, Jcr4S00624_4627-7544, Jcr4S19617_1433-8173, Jcr4S01134_21224-23585, Jcr4S04072_13548-15733, Jcr4S01942_15938-24811
3	GO:0016491	oxidoreductase activity	Molecular Function	GO:0003824	catalytic activity	3.96	3	Jcr4S00651_14149-18457, Jcr4S00017_51242-61474, Jcr4S26530_7532-8735
3	GO:0097159	organic cyclic compound binding	Molecular Function	GO:0005488	binding	1.67	5	Jcr4S00612_11085-13589, Jcr4S00017_51242-61474, Jcr4S03737_13005-17504, Jcr4S26530_7532-8735, Jcr4S00378_39022-44098
3	GO:0004601	peroxidase activity	Molecular Function	GO:0016684, GO:0016209	oxidoreductase activity, acting on peroxide as acceptor, antioxidant activity	1	1	Jcr4S26530_7532-8735
3	GO:0016787	hydrolase activity	Molecular Function	GO:0003824	catalytic activity	1	1	Jcr4S01134_21224-23585
3	GO:1901363	heterocyclic compound binding	Molecular Function	GO:0005488	binding	1.67	5	Jcr4S00612_11085-13589, Jcr4S00017_51242-61474, Jcr4S03737_13005-17504, Jcr4S26530_7532-8735, Jcr4S00378_39022-44098
3	GO:0016740	transferase activity	Molecular Function	GO:0003824	catalytic activity	1.43	5	Jcr4S02905_17323-25623, Jcr4S03737_13005-17504, Jcr4S19617_1433-8173, Jcr4S00624_4627-7544, Jcr4S04072_13548-15733
3	GO:0048037	cofactor binding	Molecular Function	GO:0005488	binding	0.96	2	Jcr4S00017_51242-61474, Jcr4S03737_13005-17504
3	GO:0036094	small molecule binding	Molecular Function	GO:0005488	binding	0.36	1	Jcr4S00017_51242-61474
3	GO:0016829	lyase activity	Molecular Function	GO:0003824	catalytic activity	0.13	1	Jcr4S01942_15938-24811
3	GO:0043167	ion binding	Molecular Function	GO:0005488	binding	1.08	2	Jcr4S00017_51242-61474, Jcr4S03737_13005-17504
3	GO:0005515	protein binding	Molecular Function	GO:0005488	binding	1	1	Jcr4S01038_29421-30768
4	GO:0046906	tetrapyrrole binding	Molecular Function	GO:0097159, GO:1901363	organic cyclic compound binding, heterocyclic compound binding	0.6	1	Jcr4S26530_7532-8735
4	GO:0019787	ubiquitin-like protein transferase activity	Molecular Function	GO:0016740	transferase activity	0.6	1	Jcr4S04072_13548-15733
4	GO:0016772	transferase activity, transferring phosphorus-containing groups	Molecular Function	GO:0016740	transferase activity	0.58	2	Jcr4S02905_17323-25623, Jcr4S19617_1433-8173
4	GO:0043168	anion binding	Molecular Function	GO:0043167	ion binding	1.2	2	Jcr4S00017_51242-61474, Jcr4S03737_13005-17504
4	GO:0016684	oxidoreductase activity, acting on peroxide as acceptor	Molecular Function	GO:0016491	oxidoreductase activity	0.6	1	Jcr4S26530_7532-8735
4	GO:0016830	carbon-carbon lyase activity	Molecular Function	GO:0016829	lyase activity	0.22	1	Jcr4S01942_15938-24811
4	GO:0016614	oxidoreductase activity, acting on CH-OH group of donors	Molecular Function	GO:0016491	oxidoreductase activity	1	1	Jcr4S00017_51242-61474
4	GO:0000166	nucleotide binding	Molecular Function	GO:0036094, GO:1901265	small molecule binding, nucleoside phosphate binding	0.6	1	Jcr4S00017_51242-61474
4	GO:0016769	transferase activity, transferring nitrogenous groups	Molecular Function	GO:0016740	transferase activity	0.6	1	Jcr4S03737_13005-17504
4	GO:0050662	coenzyme binding	Molecular Function	GO:0048037	cofactor binding	0.6	1	Jcr4S00017_51242-61474
4	GO:0043169	cation binding	Molecular Function	GO:0043167	ion binding	0.6	1	Jcr4S00017_51242-61474
4	GO:1901265	nucleoside phosphate binding	Molecular Function	GO:0097159, GO:1901363	organic cyclic compound binding, heterocyclic compound binding	0.36	1	Jcr4S00017_51242-61474
4	GO:0016744	transferase activity, transferring aldehyde or ketonic groups	Molecular Function	GO:0016740	transferase activity	0.6	1	Jcr4S00624_4627-7544
4	GO:0003676	nucleic acid binding	Molecular Function	GO:0097159, GO:1901363	organic cyclic compound binding, heterocyclic compound binding	0.82	2	Jcr4S00612_11085-13589, Jcr4S00378_39022-44098
4	GO:0030170	pyridoxal phosphate binding	Molecular Function	GO:0097159, GO:1901363, GO:0048037, GO:0043168	organic cyclic compound binding, heterocyclic compound binding, cofactor binding, anion binding	1	1	Jcr4S03737_13005-17504
5	GO:0046872	metal ion binding	Molecular Function	GO:0043169	cation binding	1	1	Jcr4S00017_51242-61474
5	GO:0016831	carboxy-lyase activity	Molecular Function	GO:0016830	carbon-carbon lyase activity	0.36	1	Jcr4S01942_15938-24811
5	GO:0003723	RNA binding	Molecular Function	GO:0003676	nucleic acid binding	0.36	1	Jcr4S00612_11085-13589
5	GO:0008661	1-deoxy-D-xylulose-5-phosphate synthase activity	Molecular Function	GO:0016744	transferase activity, transferring aldehyde or ketonic groups	1	1	Jcr4S00624_4627-7544
5	GO:0004842	ubiquitin-protein transferase activity	Molecular Function	GO:0019787	ubiquitin-like protein transferase activity	1	1	Jcr4S04072_13548-15733
5	GO:0008483	transaminase activity	Molecular Function	GO:0016769	transferase activity, transferring nitrogenous groups	1	1	Jcr4S03737_13005-17504
5	GO:0016773	phosphotransferase activity, alcohol group as acceptor	Molecular Function	GO:0016772	transferase activity, transferring phosphorus-containing groups	0.96	2	Jcr4S02905_17323-25623, Jcr4S19617_1433-8173
5	GO:0003677	DNA binding	Molecular Function	GO:0003676	nucleic acid binding	1	1	Jcr4S00378_39022-44098
5	GO:0016301	kinase activity	Molecular Function	GO:0016772	transferase activity, transferring phosphorus-containing groups	0.96	2	Jcr4S02905_17323-25623, Jcr4S19617_1433-8173
5	GO:0050660	flavin adenine dinucleotide binding	Molecular Function	GO:0000166, GO:0050662, GO:0043168	nucleotide binding, coenzyme binding, anion binding	1	1	Jcr4S00017_51242-61474
5	GO:0020037	heme binding	Molecular Function	GO:0046906	tetrapyrrole binding	1	1	Jcr4S26530_7532-8735
6	GO:0004672	protein kinase activity	Molecular Function	GO:0016301, GO:0016773	kinase activity, phosphotransferase activity, alcohol group as acceptor	0.6	1	Jcr4S19617_1433-8173
6	GO:0008135	translation factor activity, RNA binding	Molecular Function	GO:0003723	RNA binding	0.6	1	Jcr4S00612_11085-13589
6	GO:0016307	phosphatidylinositol phosphate kinase activity	Molecular Function	GO:0016301, GO:0016773	kinase activity, phosphotransferase activity, alcohol group as acceptor	1	1	Jcr4S02905_17323-25623
6	GO:0004611	phosphoenolpyruvate carboxykinase activity	Molecular Function	GO:0016831	carboxy-lyase activity	0.6	1	Jcr4S01942_15938-24811
7	GO:0004674	protein serine/threonine kinase activity	Molecular Function	GO:0004672	protein kinase activity	1	1	Jcr4S19617_1433-8173
7	GO:0008964	phosphoenolpyruvate carboxylase activity	Molecular Function	GO:0004611	phosphoenolpyruvate carboxykinase activity	1	1	Jcr4S01942_15938-24811
7	GO:0003746	translation elongation factor activity	Molecular Function	GO:0008135	translation factor activity, RNA binding	1	1	Jcr4S00612_11085-13589

## Sheet: JV_CC
Level	GO ID	GO Name	GO Type	Parents (ACC)	Parents (Name)	Nodescore	#Seqs	Sequence Names
1	GO:0005575	cellular_component	Cellular Component			0.35	2	Jcr4S01923_1375-3048, Jcr4S00378_39022-44098
2	GO:0043226	organelle	Cellular Component	GO:0005575	cellular_component	0.22	1	Jcr4S00378_39022-44098
2	GO:0016020	membrane	Cellular Component	GO:0005575	cellular_component	0.22	1	Jcr4S01923_1375-3048
2	GO:0044464	cell part	Cellular Component	GO:0005575, GO:0005623	cellular_component, cell	0.13	1	Jcr4S00378_39022-44098
2	GO:0005623	cell	Cellular Component	GO:0005575	cellular_component	0.08	1	Jcr4S00378_39022-44098
2	GO:0044425	membrane part	Cellular Component	GO:0005575, GO:0016020	cellular_component, membrane	0.36	1	Jcr4S01923_1375-3048
3	GO:0043229	intracellular organelle	Cellular Component	GO:0005622, GO:0043226, GO:0044424	intracellular, organelle, intracellular part	0.36	1	Jcr4S00378_39022-44098
3	GO:0005622	intracellular	Cellular Component	GO:0044464	cell part	0.22	1	Jcr4S00378_39022-44098
3	GO:0044424	intracellular part	Cellular Component	GO:0005622, GO:0044464	intracellular, cell part	0.22	1	Jcr4S00378_39022-44098
3	GO:0031224	intrinsic component of membrane	Cellular Component	GO:0044425	membrane part	0.6	1	Jcr4S01923_1375-3048
3	GO:0043227	membrane-bounded organelle	Cellular Component	GO:0043226	organelle	0.36	1	Jcr4S00378_39022-44098
4	GO:0043231	intracellular membrane-bounded organelle	Cellular Component	GO:0043229, GO:0043227	intracellular organelle, membrane-bounded organelle	0.6	1	Jcr4S00378_39022-44098
4	GO:0016021	integral component of membrane	Cellular Component	GO:0031224	intrinsic component of membrane	1	1	Jcr4S01923_1375-3048
5	GO:0005634	nucleus	Cellular Component	GO:0043231	intracellular membrane-bounded organelle	1	1	Jcr4S00378_39022-44098
